# Supplementary material for: Lift&Add—rapid and robust addition of new species to alignments of conserved non-coding sequences
Source: Bioinformatics. 2026 May 27;42(6):btag315. doi: 10.1093/bioinformatics/btag315 (PMC13224966; doi:10.1093/bioinformatics/btag315)
Supplement: btag315_Supplementary_Data [file btag315_supplementary_data.zip]

Archive with 2 entries (2 files):
- SupplementaryFigure_ShuklaGallegoRomero.pdf
- Shukla_GallegoRomero_supptables.xlsx
